# Supplementary material for: Adherence to a Fish-Rich Dietary Pattern Is Associated with Chronic Hepatitis C Patients Showing Low Viral Load: Implications for Nutritional Management
Source: Nutrients. 2021 Sep 23;13(10):3337. doi: 10.3390/nu13103337 (PMC8541240; doi:10.3390/nu13103337)
Supplement: Supplementary file 1 [file nutrients-13-03337-s001.zip]

Archive with 1 entries (1 files):
- nutrients-1387136-supplementary.pdf
